# Supplementary material for: Differential targeting of the nucleosome surface and superhelical crevice sites with Ru and Os organometallic agents
Source: Nucleic Acids Res. 2026 Jul 25;54(14):gkag721. doi: 10.1093/nar/gkag721 (PMC13401049; doi:10.1093/nar/gkag721)
Supplement: gkag721_Supplemental_Files [file gkag721_supplemental_files.zip]

Archive with 3 entries (3 files):
- Levy-etal_SI-050226.pdf
- Supplementary Video 1.docx
- Supplementary Video 1.mp4
